# Supplementary material for: A PIP-mediated osmotic stress signaling cascade plays a positive role in the salt tolerance of sugarcane
Source: BMC Plant Biol. 2021 Dec 13;21:589. doi: 10.1186/s12870-021-03369-9 (PMC8667355; doi:10.1186/s12870-021-03369-9)
Supplement: Supplementary file 1 — Additional file 1: Table S1. The nucleic acid and amino acid sequences of the ScPIP gene family presented in this study. [file 12870_2021_3369_MOESM1_ESM.xlsx]

## Sheet: Sheet1
Table S1 The nucleic acid and amino acid sequences of the ScPIP gene family presented in this study
Gene name	GenBank accession number	Amino acid sequence	Nucleic acid sequence
ScPIP1-1	MZ362000	MEGKEEDVRLGANKFSERQPIGTAAQGAGDDKDYKEPPPAPLFEPGELKSWSFYRAGIAEFVATFLFLYITILTVMGVSKSTSKCATVGIQGIAWSFGGMIFALVYCTAGISGGHINPAVTFGLFLARKLSLTRAIFYIIMQCGAICGAGVVKGFQQGLYMGNGGGANVVAPGYTKGDGLGAEIVGTFVLVYTVFSATDAKRNARDSHVPILAPLPIGFAVFLVHLATIPITGTGINPARSLGAAIIYNRDHAWSDHWIFWVGPFIGAALAAIYHQVIIRAIPFKSRS*	ATGGAGGGCAAGGAGGAGGATGTCCGCCTGGGCGCCAACCGCTACTCGGAGCGTCAGCCCATCGGCACAGCGGCGCAGGGCACGGAGGAGAAGGACTACAAGGAACCCCCGCCGGCGCCGCTGTTCGAGGCGGAGGAGCTGACGTCCTGGTCCTTCTACCGCGCCGGGATCGCCGAGTTCGTGGCCACCTTCCTGTTCCTCTACATCAGCATCCTGACGGTGATGGGGGTGAGCAAGTCGCCCAGCAAGTGCGCCACCGTGGGCATCCAGGGCATCGCCTGGTCCTTCGGCGGCATGATCTTCGCGCTGGTCTACTGCACGGCGGGCATCTCCGGCGGCCACATCAACCCGGCCGTCACCTTCGGCCTCTTCCTGGCGCGGAAGCTGTCGCTCACGCGC…
ScPIP1-2	MZ362001	MEGKEEDVRLGANKFSERQPIGTAAQGTGDDKDYKEPPPAPLFEPGELKSWSFYRAGIAEFVATFLFLYITILTVMGVSKSTSKCATVGIQGIAWSFGGMIFALVYCTAGISGGHINPAVTFGLFLARKLSLTRAIFYIIMQCLGAICGAGVVKGFQQGLYMGNGGGANVVAPGYTKGDGLGAEIVGTFVLVYTVFSATDAKRNARDSHVPILAPLPIGFAVFLVHLATIPITGTGINPARSLGAAIIYNRDHAWSDHWIFWVGPFIGAALAAIYHQVIIRAIPFKSRS*	ATGGAGGGGAAGGAGGAGGACGTGCGGCTGGGGGCGAACAGGTACTCGGAGAGGCAGCCGATAGGGACGGCGGCGCAGGGCGCCGGGGACGACAAGGACTACAAGGAGCCGCCGCCGGCGCCGCTGTTCGAGCCAGGGGAGCTCAAGTCGTGGTCTTTCTACCGGGCCGGGATCGCCGAGTTCGTCGCCACCTTCCTCTTCCTCTACATCACCATCCTCACCGTCATGGGGGTCTCCAAGTCCTCCTCCAAGTGCGCCACCGTCGGCATCCAGGGCATCGCCTGGTCCTTCGGAGGCATGATCTTCGCGCTCGTCTACTGCACCGCCGGCATCTCCGGAGGACACATCAACCCAGCAGTTACTTTTGGGCTGTTCTTGGCCAGGAAGCTGTCCCTGACC…
ScPIP1-3	MZ362002	MEGKEEDVRLGANKFSERQPIGTAAQGTDDKDYKEPPPAPLFEPGELKSWSFYRAGIAEFVATFLFLYISILTVMGVSKSTSKCATVGIQGIAWSFGGMIFALVYCTAGISGGHINPAVTFGLFLARKLSLTRAVFYIIMQCLGAICGAGVVKGFQQGLYMGNGGGANVVAPGYTKGDGLGAEIVGTFILVYTVFSATDAKRNARDSHVPILAPLPIGFAVFLVHLATIPITGTGINPARSLGAAVIYNQHHAWSDHWIFWVGPFIGAALAAIYHQVIIRAIPFKSRS*	ATGGAAGGGAAGGAGGAGGACGTGCGCCTGGGCGCCAACAAGTTCTCGGAGCGCCAGCCCATCGGCACGGCGGCGCAGGGCACCGACGACAAGGACTACAAGGAGCCCCCGCCGGCGCCGCTCTTCGAGCCCGGGGAGCTCAAGTCGTGGTCCTTCTACCGCGCGGGCATCGCCGAGTTCGTCGCCACCTTCCTCTTCCTCTACATCTCCATCCTCACCGTCATGGGCGTCTCCAAGTCCACCTCCAAGTGCGCCACCGTCGGCATCCAGGGCATCGCCTGGTCCTTTGGCGGCATGATCTTCGCCCTCGTCTACTGCACCGCCGGCATCTCCGGCGGGCACATCAACCCGGCGGTGACCTTCGGGCTGTTCCTGGCGAGGAAGCTGTCGCTCACCAGG…
ScPIP1-4	MZ362003	MTKDVEVAEQGQGGEYSAKDYNDPPPAPLIDFEELKKWSLYRAVIAEFVATLLFLYITVLTIIGYKHQTDPNLAGTNQCDGVGILGIAWAFGGMIFVLVYCTAGISGGHINPAVTFGLFLARKVSLIRAVAYMVAQCLGAICGVGLVKAFMKHEYNSLGGGANTVASGYNKGSALGAEIIGTFVLVYTVFSATDPKRSARDSHVPVLAPLPIGFAVFMVHLATIPITGTGINPARSFGAAVIYNNDKAWDDHWIFWVGPFVGALAAAAYHQYILRAAAIKALGSFRSNPSN*	ATGACGAAGGATGTTGAGGTAGCAGAGCAAGGGCAAGGAGGAGAGTACAGTGCAAAAGACTATAATGACCCTCCACCGGCGCCATTGATAGACTTTGAGGAGCTGAAAAAGTGGTCTTTGTACAGAGCAGTGATTGCCGAGTTCGTAGCAACGCTTCTATTCCTTTATATAACGGTTTTGACCATCATAGGTTACAAGCACCAGACGGACCCAAACCTTGCTGGTACCAATCAGTGTGACGGCGTTGGAATCTTGGGTATTGCATGGGCCTTTGGTGGCATGATCTTCGTCCTTGTTTACTGCACCGCTGGCATTTCTGGTGGTCACATTAACCCTGCTGTGACGTTTGGGCTGTTCTTGGCAAGGAAGGTATCATTGATCAGGGCTGTGGCTTACATG…
ScPIP2-1	MZ362004	MGKDDVIESGAGGGEFAAKDYTDPPPAPLIDAAELGSWSLYRAVIAEFIATLLFLYITVATVIGYKHQTDATASGADAACGGVGVLGIAWAFGGMIFVLVYCTAGISGGHINPAVTFGLFLARKVSLVRALLYIVAQCLGAICGVGLVKAFQRAYFDRYGGGANSLASGYSRGTGLGAEIIGTFVLVYTVFSATDPKRNARDSHVPVLAPLPIGFAVFMVHLATIPVTGTGINPARSLGAAVIYNKDKTWDDQWIFWVGPLAGAAIAAFYHQYILRAGAIKALGSFRSNA*	ATGGGCAAGGACGACGTGATCGAGAGCGGCGCTGGCGGCGGCGAGTTCGCTGCCAAGGACTACACGGACCCGCCGCCGGCGCCGCTGATCGACGCGGCGGAGCTGGGTTCCTGGTCGCTGTACCGCGCCGTGATCGCCGAGTTCATCGCGACGCTGCTGTTCCTGTACATCACCGTCGCCACGGTGATCGGGTACAAGCACCAGACGGACACGACGGCGTCGGGCGCCGACGCCGCCTGCGGCGGCGTGGGCGTGCTGGGCATCGCCTGGGCGTTCGGCGGCATGATCTTCGTGCTGGTCTACTGCACGGCGGGGATCTCCGGCGGCCACATCAACCCGGCCGTCACGTTCGGCCTCTTCCTGGCCCGGAAGGTCTCCCTGGTGCGCGCGCTGCTCTAC…
ScPIP2-2	MZ362005	MGKDDVIESGAGGGEFAAKDYTDPPPAPLIDAAELGSWSLYRAVIAEFIATLLFLYITVATVIGYKHQTDTTASGADAACGGVGVLGIAWAFGGMIFVLVYCTAGISGGHINPAVTFGLFLARKVSLVRALLYIVAQCLGAICGVGLVKAFQSAYFDRYGGGANSLASGYSRGTGLGAEIIGTFVLVYTVFSATDPKRNARDSHVPVLAPLPIGFAVFMVHLATIPVTGTGINPARSLGAAVIYNKDKTWDDQVCSNVNSCGSFGTCPCTAYVLIMTT*	ATGGGCAAGGACGACGTGATCGAGAGCGGCGCTGGCGGCGGCGAGTTCGCTGCCAAGGACTACACGGACCCGCCGCCGGCGCCGCTGATCGACGCGGCGGAGCTGGGTTCCTGGTCGCTGTACCGCGCCGTGATCGCCGAGTTCATCGCGACGCTGCTGTTCCTGTACATCACCGTCGCCACGGTGATCGGGTACAAGCACCAGACGGACACGACGGCGTCGGGCGCCGACGCCGCCTGCGGCGGCGTGGGCGTGCTGGGCATCGCCTGGGCGTTCGGCGGCATGATCTTCGTGCTGGTCTACTGCACGGCGGGGATCTCCGGCGGCCACATCAACCCGGCCGTCACGTTCGGCCTCTTCCTGGCCCGGAAGGTCTCCCTGGTGCGCGCGCTGCTCTAC…
ScPIP2-4	MZ362006	MAKDIEASGPEAGEFSAKDYTDPPPAPLIDAEELTQWSLYRAVIAEFIATLLFLYITVATVIGYKHQTDAAASGPDAACGGVGILGIAWAFGGMIFILVYCTAGISGGHINPAVTFGLFLARKVSLVRALLYIIAQCLGAICGVGLVKGFQSAYYVRYGGGANGLSDGYSKGTGLAAEIIGTFVLVYTVFSATDPKRNARDSHVPVLAPLPIGFAVFMVHLATIPITGTGINPARSLGAAVIYNNDKAWDDQWIFWVGPLIGAAIAAAYHQYVLRASATKLGSSYRSNA*	ATGGGGAAGGATGTTGAAGTTGCTGAGCAGCAAGGCGGCGGCGGCGAGTTCTCAGCCAAGGACTACCACGACCCCCCTCCGGCGCCGCTGATCGATTTCGAGGAGCTGGGCAAGTGGTCTTTTTACAGAGCTGTAATTGCTGAGTTCATCGCTACGCTTTTGTTTCTTTATGTTACCGTCTTGACTGTGATTGGATACAAGAGCCAGACTGATCCCAACTTGAATACCGATCAGTGTGGTGGCGTTGGCATTCTTGGCATCGCTTGGGCCTTTGGTGGCATGATCTTCATTCTCGTTTACTGCACAGCCGGTATTTCTGGTGGACATATCAACCCGGCTGTGACATTCGGACTGTTCTTGGGGCGCAAGGTGTCGCTCATCCGAGCTCTTTTGTACATG…
ScPIP2-5	MZ362007	MAKDIEAAAAHEGGEYTAKDYSDPPPAPLVDAEELTKWSLYRAVIAEFVATLLFLYITVATVIGYKHQTDTTANSAPDAACGGVGVLGIAWAFGGMIFILVYCTAGVSGGHINPAVTFGLFLARKVSLVRALLYIVAQCLGAICGVGLVKGFQSAFYVRYGGGANELSDGYSKGTGLAAEIIGTFVLVYTVFSATDPKRNARDSHVPVLAPLPIGFAVFMVHLATIPITGTGINPARSLGAAVIYNNDKAWDDHWIFWVGPFIGAAIAAAYHQYVLRASAAKLGSSASFSR*	ATGAGTGACAGACCCACAGCAAGGCGGTGGGGTAAGTGTGGACCTTTGTGTACCAGAGAGAACATCATGGTGGCTTTCAAAGGGGTCTGGACTCAAGCTTTCTGGAAAGCAGTCACAGCGGAATTTCTGGCCATGCTTATTTTTGTTCTCCTCAGCCTGGGATCCACCATCAACTGGGGTGGAACAGAAAAGCCTTTACCGGTCGACATGGTTCTCATCTCCCTTTGCTTTGGACTCAGCATTGCAACCATGGTGCAGTGCTTTGGCCATATCAGCGGTGGCCACATCAACCCTGCAGTGACTGTGGCCATGGTGTGCACCAGGAAGATCAGCATCGCCAAGTCTGTCTTCTACATCGCAGCCCAGTGCCTGGGGGCCATCATTGGAGCAGGAATCCTC…
