# Supplementary material for: A PIP-mediated osmotic stress signaling cascade plays a positive role in the salt tolerance of sugarcane
Source: BMC Plant Biol. 2021 Dec 13;21:589. doi: 10.1186/s12870-021-03369-9 (PMC8667355; doi:10.1186/s12870-021-03369-9)
Supplement: Supplementary file 2 — Additional file 2: Table S2. The bioinformatics information of ScPIP proteins. [file 12870_2021_3369_MOESM2_ESM.xlsx]

## Sheet: Sheet1
Table S2 The bioinformatics information of ScPIP proteins
Protein name	Amino acid number (aa)	Isoelectric point (pI)	Molecular weight (MW)	Negative residue (Asp+Glu)	Positive residue (Arg+Lys)	Instability index (II)	Grand average of hydropathicity (GRAVY)	Aliphatic index (AI)
ScPIP1-1	289	9	30754.7	18	23	29.23	0.396	96.96
ScPIP1-2	289	9	30784.8	18	23	28.94	0.387	96.61
ScPIP1-3	288	9	30693.6	17	22	29.71	0.393	96.6
ScPIP1-4	288	8.62	30777.7	19	22	36.04	0.386	95.59
ScPIP2-1	290	8.29	30265	18	20	24.71	0.539	102.72
ScPIP2-2	290	7.67	30250	18	19	25.28	0.548	102.69
ScPIP2-4	289	6.5	30334	19	18	25.88	0.484	103.77
ScPIP2-5	291	6.64	30589.2	20	19	26.34	0.481	100.69
