# Supplementary material for: A PIP-mediated osmotic stress signaling cascade plays a positive role in the salt tolerance of sugarcane
Source: BMC Plant Biol. 2021 Dec 13;21:589. doi: 10.1186/s12870-021-03369-9 (PMC8667355; doi:10.1186/s12870-021-03369-9)
Supplement: Supplementary file 3 — Additional file 3: Table S3. Primers used in this study. [file 12870_2021_3369_MOESM3_ESM.xlsx]

## Sheet: Sheet1
Table S3 Primers used in this study
Primer name	Forward primer (5'-3')	Reverse primer (5'-3')	Strategy
ScPIP2-1 clone	ATTCCTTGCAAGCGGAGCTA	AGACCAAATTTCACGCACGC	Gene clone
ScPIP2-1 qPCR	GTGATCGCCGAGTTCATC	TCTGGTGCTTGTACCCGAT	RT-qPCR analysis
ScPIP2-1 Subloc	TCCCCCGGGATGGGCAAGGAC	GCTCTAGACGCGTTGCTCCTG	Subcellular localization
ScPIP2-1 1301	TCCCCCGGGATGGGCAAGGAC	GCTCTAGACGCGTTGCTCCTG	Overexpression
ScPIP2-1 pBT3	ATTAACAAGGCCATTACGGCCATGGGCAAGGACGACGTGA	AACTGATTGGCCGAGGCGGCCCGCGTTGCTCCTGAAGGAGC	Yeast expression bait
GAPDH	CACGGCCACTGGAAGCA	TCCTCAGGGTTCCTGATGCC	Reference gene of sugarcane
AtActin	GCCATCCAAGCTGTTCTCTC	GCTCGTAGTCAACAGCAACAA	Reference gene of Arabidopsis
NtELF-a	ACTTCTTGATGCTCTTGA	TACCAATTCCACCAATCT	Reference gene of Nicotiana benthamiana
NtESI3	CTTGCTATCATCCTTCCT	ACTATCCAACCAACACAT	Salt stress-related genes in Nicotiana benthamiana
NtDREB2	ATTCCGACACTCTTACTG	GCTAACATAACTTCCTCATC	Salt stress-related genes in Nicotiana benthamiana
NtP5CS	TAGTTCTGTTGAGTGATGTAG	ATGCCTCTCCTTAATGTATG	Salt stress-related genes in Nicotiana benthamiana
AtP5CS1	GAGGCTGGGTTGGAAGAGTC	AAACACGGCCGATTGGATCT	Salt stress-related gene in Arabidopsis thaliana
AtP5CS2	TGATTCTTCTAAGTGATGTTGA	TAATCTCGTCCTGGTGTT	Salt stress-related gene in Arabidopsis thaliana
AtRD29A	GCACCAGGCGTAACAGGTAA	TGCATCGTGTCCGTAAGAGG	Salt stress-related gene in Arabidopsis thaliana
AtDREB2	ATGGGCCTTAGTGTGTCTCA	AAGGTGCTGGTAGCATTCCC	Salt stress-related gene in Arabidopsis thaliana
AtTRX5	GTGAAGGAGAAGTGATTG	ATGATGCTGTGAAGTCTA	Salt stress-related gene in Arabidopsis thaliana
AtKIN2	TATATCGGATGCGGCAGTGG	ACAACAAGTACGATGAGTACGAGA	Salt stress-related gene in Arabidopsis thaliana
AtNHX1	ACTTAGCCAAGAAGAATCA	GCAAGAGCCATAGATACA	Salt stress-related gene in Arabidopsis thaliana
AtSOS1	CAAGGAGACTGGAACATT	GAAGAAGGCGTAGAACAA	Salt stress-related gene in Arabidopsis thaliana
AtHKT1	CCTCATAACAAGATTAGA	TAGTAACAAGATGGTAAC	Salt stress-related gene in Arabidopsis thaliana
