# Supplementary material for: A PIP-mediated osmotic stress signaling cascade plays a positive role in the salt tolerance of sugarcane
Source: BMC Plant Biol. 2021 Dec 13;21:589. doi: 10.1186/s12870-021-03369-9 (PMC8667355; doi:10.1186/s12870-021-03369-9)
Supplement: Supplementary file 4 — Additional file 4: Table S4. The gene amplification efficiency of RT-qPCR in this study. [file 12870_2021_3369_MOESM4_ESM.xlsx]

## Sheet: Sheet1
Table S4 The gene ampilication efficiency of RT-qPCR in this study
Gene name	Template dilution ratio	Ct mean	Linear regression equation	R2	E value	Amplification efficiency
ScPIP2-1	10-fold	18.1708	y = -3.1368x + 34.197	0.9827	2.08351	1.08351
	100-fold	22.626
	1,000-fold	24.2365
	10,000-fold	27.4593
	100,000-fold	31.4383
GAPDH	10-fold	15.4466	y = -3.1406x + 31.843	0.9877	2.08166	1.08166
	100-fold	19.9483
	1,000-fold	22.734
	10,000-fold	25.7015
	100,000-fold	28.2731
AtActin	10-fold	15.5563	y = -3.2069x + 32.13	0.9849	2.05035	1.05035
	100-fold	19.507
	1,000-fold	23.5068
	10,000-fold	25.2603
	100,000-fold	28.7144
AtKIN2	10-fold	17.8202	y = -3.2418x + 34.141	0.9994	2.03456	1.03456
	100-fold	21.1906
	1,000-fold	24.5672
	10,000-fold	27.7504
	100,000-fold	30.7495
AtTRX5	10-fold	18.033	y = -3.3976x + 35.111	0.9994	1.96936	0.969361
	100-fold	21.4936
	1,000-fold	25.1425
	10,000-fold	28.3104
	100,000-fold	31.6124
AtP5CS1	10-fold	18.1432	y = -3.2291x + 34.215	0.9953	2.04025	1.04025
	100-fold	21.359
	1,000-fold	24.5784
	10,000-fold	27.1854
	100,000-fold	31.3753
AtP5CS2	10-fold	16.3405	y = -3.2928x + 32.853	0.9998	2.0123	1.0123
	100-fold	19.7159
	1,000-fold	23.064
	10,000-fold	26.1789
	100,000-fold	29.5731
AtDREB2	10-fold	18.8101	y = -3.3455x + 35.649	0.9985	1.99026	0.990256
	100-fold	22.1805
	1,000-fold	25.9026
	10,000-fold	29.0858
	100,000-fold	32.0849
AtRD29A	10-fold	20.6996	y = -3.3895x + 37.717	0.9939	1.97255	0.972553
	100-fold	24.1602
	1,000-fold	28.0111
	10,000-fold	30.2901
	100,000-fold	34.582
AtNHX1	10-fold	18.0182	y = -3.3538x + 34.644	0.9992	1.98687	0.986869
	100-fold	20.9945
	1,000-fold	24.6793
	10,000-fold	27.8702
	100,000-fold	31.3495
AtHKT1	10-fold	19.8896	y = -3.3214x + 36.405	0.9854	2.00022	1.00022
	100-fold	23.3502
	1,000-fold	26.4234
	10,000-fold	28.7348
	100,000-fold	33.8044
AtSOS1	10-fold	19.0092	y = -3.2852x + 35.452	0.9921	2.01556	1.01556
	100-fold	22.6771
	1,000-fold	25.4137
	10,000-fold	28.2171
	100,000-fold	32.6653
NtEF1-α	10-fold	16.5226	y = -3.2553x + 33.144	0.9856	2.02858	1.02858
	100-fold	19.9902
	1,000-fold	24.4731
	10,000-fold	26.2266
	100,000-fold	29.6807
NtESI3	10-fold	18.4454	y = -3.2726x + 34.67	0.9994	2.02101	1.02101
	100-fold	21.5032
	1,000-fold	24.7209
	10,000-fold	28.063
	100,000-fold	31.5284
NtDREB2	10-fold	19.0092	y = -3.2294x + 35.54	0.9922	2.04012	1.04012
	100-fold	22.6771
	1,000-fold	25.4137
	10,000-fold	27.3885
	100,000-fold	32.6653
NtP5CS	10-fold	19.0092	y = -3.4676x + 38.131	0.9915	1.9426	0.942602
	100-fold	22.6771
	1,000-fold	25.4137
	10,000-fold	27.3885
	100,000-fold	32.6653
R, correlation coefficient. E, RT-qPCR efficiency. E value is calculated by the slope of the regression equation with a formula of E=10^(-1/slope). Amplification efficiency%=(E-1)*100%.
